# Supplementary material for: Synthesis and Evaluation of 68Ga- and 177Lu-Labeled [diF-Pro14]Bombesin(6−14) Analogs for Detection and Radioligand Therapy of Gastrin-Releasing Peptide Receptor-Expressing Cancer
Source: Pharmaceuticals (Basel). 2025 Feb 8;18(2):234. doi: 10.3390/ph18020234 (PMC11859184; doi:10.3390/ph18020234)
Supplement: Supplementary file 1 [file pharmaceuticals-18-00234-s001.zip]

Archive with 1 entries (1 files):
- pharmaceuticals-3460050-supplementary.pdf
